# Supplementary material for: CD81 Receptor Regions outside the Large Extracellular Loop Determine Hepatitis C Virus Entry into Hepatoma Cells
Source: Viruses. 2018 Apr 20;10(4):207. doi: 10.3390/v10040207 (PMC5923501; doi:10.3390/v10040207)
Supplement: Supplementary file 1 [file viruses-10-00207-s001.zip]

Archive with 17 entries (14 files):
- CD81 backbone Supplement/
- CD81 backbone Supplement/.DS_Store
- CD81 backbone Supplement/CD81 backbone Supplemental Figures&Legends.pdf
- CD81 backbone Supplement/CD81 backbone Supplemental Tables.pdf
- CD81 backbone Supplement/Figure S1 CD81 backbone.tif
- CD81 backbone Supplement/Figure S2 CD81 backbone.tif
- CD81 backbone Supplement/Figure S3 CD81 backbone.tif
- CD81 backbone Supplement/Figure S4 CD81 backbone.tif
- __MACOSX/
- __MACOSX/CD81 backbone Supplement/
- __MACOSX/CD81 backbone Supplement/._.DS_Store
- __MACOSX/CD81 backbone Supplement/._CD81 backbone Supplemental Figures&Legends.pdf
- __MACOSX/CD81 backbone Supplement/._CD81 backbone Supplemental Tables.pdf
- __MACOSX/CD81 backbone Supplement/._Figure S1 CD81 backbone.tif
- __MACOSX/CD81 backbone Supplement/._Figure S2 CD81 backbone.tif
- __MACOSX/CD81 backbone Supplement/._Figure S3 CD81 backbone.tif
- __MACOSX/CD81 backbone Supplement/._Figure S4 CD81 backbone.tif
